# Supplementary material for: Targeted sequencing library preparation by genomic DNA circularization
Source: BMC Biotechnol. 2011 Dec 14;11:122. doi: 10.1186/1472-6750-11-122 (PMC3280942; doi:10.1186/1472-6750-11-122)
Supplement: Additional File 2 — Oligonucleotide sequences. This file includes the sequences and molecular properties of the capture oligonucleotides. [file 1472-6750-11-122-S2.XLS]

## Sheet: Sheet1
Number	Type	Sequence	5' targeting site	3' targeting site	chromosome	Target start site	L_sel_start	L_sel_end	R_sel_start	R_sel_end	Amplicon length	polarity	enz	Amplicon length	High GC%	Low GC%	Target gene
1	Targeting oligonucleotide	AGTAGGAAGCCAACCUCTTAAGAUCGGAAGAGCGGTUCAGCAGGAATGCCGAGACCGAUCTCGTATGCCGTCUTCTGCTTGAATGAUACGGCGACCACCGAGAUCTACACTCTUTCCCTACACGACGCUCTTCCGATCTAATACAGATCAUGGCACGAG	AGTAGGAAGCCAACCTCTTA	AATACAGATCATGGCACGAG	14	104306673	981	1000	1198	1217	237	minus	MseI	237	45	45	FRAP1
2	Targeting oligonucleotide	CTTCGCTCCCCACUCCCAGCAGAUCGGAAGAGCGGTUCAGCAGGAATGCCGAGACCGAUCTCGTATGCCGTCUTCTGCTTGAATGAUACGGCGACCACCGAGAUCTACACTCTUTCCCTACACGACGCUCTTCCGATCTAAACATCUGAAGCCAAAAAA	CTTCGCTCCCCACTCCCAGC	AAACATCTGAAGCCAAAAAA	14	104307077	960	979	1186	1205	246	minus	MseI	246	70	30	FRAP1
3	Targeting oligonucleotide	ACCGCCACCUGCCCAGGCCCAGAUCGGAAGAGCGGTUCAGCAGGAATGCCGAGACCGAUCTCGTATGCCGTCUTCTGCTTGAATGAUACGGCGACCACCGAGAUCTACACTCTUTCCCTACACGACGCUCTTCCGATCTATGGGAGAACAGGUGCCCAG	ACCGCCACCTGCCCAGGCCC	ATGGGAGAACAGGTGCCCAG	14	104308697	295	314	1171	1190	896	minus	MseI	896	80	60	FRAP1
4	Targeting oligonucleotide	ACCTCCAUCCCCTCATCCCCAGAUCGGAAGAGCGGTUCAGCAGGAATGCCGAGACCGAUCTCGTATGCCGTCUTCTGCTTGAATGAUACGGCGACCACCGAGAUCTACACTCTUTCCCTACACGACGCUCTTCCGATCTAGATCACAGACUTCGGGCTG	ACCTCCATCCCCTCATCCCC	AGATCACAGACTTCGGGCTG	14	104309210	1000	1019	1496	1515	516	plus	MseI	516	65	55	FRAP1
5	Targeting oligonucleotide	GGCTGCGGGGGAUGGACTTCAGAUCGGAAGAGCGGTUCAGCAGGAATGCCGAGACCGAUCTCGTATGCCGTCUTCTGCTTGAATGAUACGGCGACCACCGAGAUCTACACTCTUTCCCTACACGACGCUCTTCCGATCTAAAGCACAGUCGCCTGTGGT	GGCTGCGGGGGATGGACTTC	AAAGCACAGTCGCCTGTGGT	14	104310244	1020	1039	1596	1615	596	plus	MseI	596	70	55	FRAP1
6	Targeting oligonucleotide	ACCAGGGUCAGCAAGCGGCGAGAUCGGAAGAGCGGTUCAGCAGGAATGCCGAGACCGAUCTCGTATGCCGTCUTCTGCTTGAATGAUACGGCGACCACCGAGAUCTACACTCTUTCCCTACACGACGCUCTTCCGATCTAAGCAAAGGCCCCAUCTGCA	ACCAGGGTCAGCAAGCGGCG	AAGCAAAGGCCCCATCTGCA	14	104311270	592	611	1333	1352	761	minus	MseI	761	70	55	TGFBR2
7	Targeting oligonucleotide	CCCCAGCGCAGCGGACGGCGAGAUCGGAAGAGCGGTUCAGCAGGAATGCCGAGACCGAUCTCGTATGCCGTCUTCTGCTTGAATGAUACGGCGACCACCGAGAUCTACACTCTUTCCCTACACGACGCUCTTCCGATCTACCCTTCGGUTTCCAACAAA	CCCCAGCGCAGCGGACGGCG	ACCCTTCGGTTTCCAACAAA	3	30622330	1000	1019	1875	1894	895	plus	MseI	895	85	45	EGFR
8	Targeting oligonucleotide	TGAGAATGGCAUGTGCAGCCAGAUCGGAAGAGCGGTUCAGCAGGAATGCCGAGACCGAUCTCGTATGCCGTCUTCTGCTTGAATGAUACGGCGACCACCGAGAUCTACACTCTUTCCCTACACGACGCUCTTCCGATCTAGCTCAATAUTCCAGAATTC	TGAGAATGGCATGTGCAGCC	AGCTCAATATTCCAGAATTC	3	30703830	1000	1019	1241	1260	261	plus	MseI	261	55	35	EGFR
9	Targeting oligonucleotide	AGGCTGCCCCUCTCACCAAAAGAUCGGAAGAGCGGTUCAGCAGGAATGCCGAGACCGAUCTCGTATGCCGTCUTCTGCTTGAATGAUACGGCGACCACCGAGAUCTACACTCTUTCCCTACACGACGCUCTTCCGATCTAATGCACAGGCACUTTTGGA	AGGCTGCCCCTCTCACCAAA	AATGCACAGGCACTTTTGGA	3	30706866	931	950	1263	1282	352	minus	MseI	352	60	45	EGFR
10	Targeting oligonucleotide	TAAGGTCAAAGUATGATTTAAGAUCGGAAGAGCGGTUCAGCAGGAATGCCGAGACCGAUCTCGTATGCCGTCUTCTGCTTGAATGAUACGGCGACCACCGAGAUCTACACTCTUTCCCTACACGACGCUCTTCCGATCTAGTTATGCCUCCTACTGTCA	TAAGGTCAAAGTATGATTTA	AGTTATGCCTCCTACTGTCA	1	11094446	798	817	1350	1369	572	minus	MseI	572	45	25	EGFR
11	Targeting oligonucleotide	GTTACTAACUCTCCACCCAAAGAUCGGAAGAGCGGTUCAGCAGGAATGCCGAGACCGAUCTCGTATGCCGTCUTCTGCTTGAATGAUACGGCGACCACCGAGAUCTACACTCTUTCCCTACACGACGCUCTTCCGATCTAACCTCTTTCCUTTATAAAT	GTTACTAACTCTCCACCCAA	AACCTCTTTCCTTTATAAAT	1	11095912	819	838	1219	1238	420	minus	MseI	420	45	25	MARK3
12	Targeting oligonucleotide	AATGGGAUCAGGACAGTTACAGAUCGGAAGAGCGGTUCAGCAGGAATGCCGAGACCGAUCTCGTATGCCGTCUTCTGCTTGAATGAUACGGCGACCACCGAGAUCTACACTCTUTCCCTACACGACGCUCTTCCGATCTAAATCAGUGCAGGTGATGCA	AATGGGATCAGGACAGTTAC	AAATCAGTGCAGGTGATGCA	1	11096407	1000	1019	1206	1225	226	plus	MseI	226	45	45	MARK3
13	Targeting oligonucleotide	TCAACAGAGAUAACGGATGAAGAUCGGAAGAGCGGTUCAGCAGGAATGCCGAGACCGAUCTCGTATGCCGTCUTCTGCTTGAATGAUACGGCGACCACCGAGAUCTACACTCTUTCCCTACACGACGCUCTTCCGATCTAGTCTGCCUACAGTGTCAGA	TCAACAGAGATAACGGATGA	AGTCTGCCTACAGTGTCAGA	1	11096990	972	991	1156	1175	204	minus	MseI	204	50	40	MARK3
14	Targeting oligonucleotide	ACAACTGTTCAGUAAGAGAGAGAUCGGAAGAGCGGTUCAGCAGGAATGCCGAGACCGAUCTCGTATGCCGTCUTCTGCTTGAATGAUACGGCGACCACCGAGAUCTACACTCTUTCCCTACACGACGCUCTTCCGATCTAACTACTCAUTCTAACTCTG	ACAACTGTTCAGTAAGAGAG	AACTACTCATTCTAACTCTG	1	11102840	862	881	1186	1205	344	minus	MseI	344	40	35	AKT1
15	Targeting oligonucleotide	CGTAAAGAGAGUATACCCTTAGAUCGGAAGAGCGGTUCAGCAGGAATGCCGAGACCGAUCTCGTATGCCGTCUTCTGCTTGAATGAUACGGCGACCACCGAGAUCTACACTCTUTCCCTACACGACGCUCTTCCGATCTAACCTTCTUCAAAGCTGATT	CGTAAAGAGAGTATACCCTT	AACCTTCTTCAAAGCTGATT	1	11103573	920	939	1231	1250	331	minus	MseI	331	40	35	AKT1
16	Targeting oligonucleotide	AAGAGCTGGUATGAATTTTAAGAUCGGAAGAGCGGTUCAGCAGGAATGCCGAGACCGAUCTCGTATGCCGTCUTCTGCTTGAATGAUACGGCGACCACCGAGAUCTACACTCTUTCCCTACACGACGCUCTTCCGATCTAAGGATGTTUCCTTCAGAGT	AAGAGCTGGTATGAATTTTA	AAGGATGTTTCCTTCAGAGT	1	11109598	678	697	1222	1241	564	minus	MseI	564	40	30	AKT1
17	Targeting oligonucleotide	GGCAAAGAUCAATTCTTTTAAGAUCGGAAGAGCGGTUCAGCAGGAATGCCGAGACCGAUCTCGTATGCCGTCUTCTGCTTGAATGAUACGGCGACCACCGAGAUCTACACTCTUTCCCTACACGACGCUCTTCCGATCTACATCTGCTUGAGACTACCA	GGCAAAGATCAATTCTTTTA	ACATCTGCTTGAGACTACCA	1	11110048	828	847	1212	1231	404	minus	MseI	404	45	30	TP53
18	Targeting oligonucleotide	CACCTTTACCCUCTGGGTTAAGAUCGGAAGAGCGGTUCAGCAGGAATGCCGAGACCGAUCTCGTATGCCGTCUTCTGCTTGAATGAUACGGCGACCACCGAGAUCTACACTCTUTCCCTACACGACGCUCTTCCGATCTACACACACUGCCTTGTGACA	CACCTTTACCCTCTGGGTTA	ACACACACTGCCTTGTGACA	1	11110449	951	970	1540	1559	609	minus	MseI	609	50	50	TP53
19	Targeting oligonucleotide	GCTTTTGGAAUACATTTTTAAGAUCGGAAGAGCGGTUCAGCAGGAATGCCGAGACCGAUCTCGTATGCCGTCUTCTGCTTGAATGAUACGGCGACCACCGAGAUCTACACTCTUTCCCTACACGACGCUCTTCCGATCTAACTTGUAGGGGGAAATGCA	GCTTTTGGAATACATTTTTA	AACTTGTAGGGGGAAATGCA	1	11114674	874	893	1339	1358	485	minus	MseI	485	45	25	TP53
20	Targeting oligonucleotide	GGCTTGUGGCCCAGCTTCAGAGAUCGGAAGAGCGGTUCAGCAGGAATGCCGAGACCGAUCTCGTATGCCGTCUTCTGCTTGAATGAUACGGCGACCACCGAGAUCTACACTCTUTCCCTACACGACGCUCTTCCGATCTAAAAAAAAAAAGGGAGGGGC	GGCTTGTGGCCCAGCTTCAG	AAAAAAAAAAAGGGAGGGGC	1	11115945	762	781	1199	1218	457	minus	MseI	457	65	40	TP53
21	Targeting oligonucleotide	CAAUCCAAAAGACAGGAUTAAGAUCGGAAGAGCGGTUCAGCAGGAATGCCGAGACCGAUCTCGTATGCCGTCUTCTGCTTGAATGAUACGGCGACCACCGAGAUCTACACTCTUTCCCTACACGACGCUCTTCCGATCTAGTTTAGGUGAGGAGCCTTT	CAATCCAAAAGACAGGATTA	AGTTTAGGTGAGGAGCCTTT	1	11126242	878	897	1201	1220	343	minus	MseI	343	45	35	TP53
22	Targeting oligonucleotide	GGGGGTUGGCTGGTTGGGCTAGAUCGGAAGAGCGGTUCAGCAGGAATGCCGAGACCGAUCTCGTATGCCGTCUTCTGCTTGAATGAUACGGCGACCACCGAGAUCTACACTCTUTCCCTACACGACGCUCTTCCGATCTAGTGCTCAGAUCATTTACCC	GGGGGTTGGCTGGTTGGGCT	AGTGCTCAGATCATTTACCC	1	11128270	530	549	1199	1218	689	minus	MseI	689	70	45	SMAD4
23	Targeting oligonucleotide	TGCAAGAGACUTCGTCTCTTAGAUCGGAAGAGCGGTUCAGCAGGAATGCCGAGACCGAUCTCGTATGCCGTCUTCTGCTTGAATGAUACGGCGACCACCGAGAUCTACACTCTUTCCCTACACGACGCUCTTCCGATCTAACAATGTGAUCCCTTCTTC	TGCAAGAGACTTCGTCTCTT	AACAATGTGATCCCTTCTTC	1	11138746	1000	1019	1229	1248	249	plus	MseI	249	45	40	AKT2
24	Targeting oligonucleotide	CAGTTUCAAGGGCCAATTGAAGAUCGGAAGAGCGGTUCAGCAGGAATGCCGAGACCGAUCTCGTATGCCGTCUTCTGCTTGAATGAUACGGCGACCACCGAGAUCTACACTCTUTCCCTACACGACGCUCTTCCGATCTAAAATACCAGCCCCUTGATT	CAGTTTCAAGGGCCAATTGA	AAAATACCAGCCCCTTGATT	1	11186155	953	972	1226	1245	293	minus	MseI	293	45	40	AKT2
25	Targeting oligonucleotide	TGGTTTAGGAAAUATCCTTAAGAUCGGAAGAGCGGTUCAGCAGGAATGCCGAGACCGAUCTCGTATGCCGTCUTCTGCTTGAATGAUACGGCGACCACCGAGAUCTACACTCTUTCCCTACACGACGCUCTTCCGATCTAAAGTTTTGAGUAAGTGAGA	TGGTTTAGGAAATATCCTTA	AAAGTTTTGAGTAAGTGAGA	1	11190906	986	1005	1247	1266	281	minus	MseI	281	30	30	AKT2
26	Targeting oligonucleotide	TTTATGATGGUGGCCTCTTAAGAUCGGAAGAGCGGTUCAGCAGGAATGCCGAGACCGAUCTCGTATGCCGTCUTCTGCTTGAATGAUACGGCGACCACCGAGAUCTACACTCTUTCCCTACACGACGCUCTTCCGATCTAATGGTUGGGGGGAAAAAAA	TTTATGATGGTGGCCTCTTA	AATGGTTGGGGGGAAAAAAA	1	11192408	724	743	1329	1348	625	minus	MseI	625	40	40	FRAP1
27	Targeting oligonucleotide	CGTGACTGAGGGUGAGCTTAAGAUCGGAAGAGCGGTUCAGCAGGAATGCCGAGACCGAUCTCGTATGCCGTCUTCTGCTTGAATGAUACGGCGACCACCGAGAUCTACACTCTUTCCCTACACGACGCUCTTCCGATCTAGAAACAAACUGTTTATTTG	CGTGACTGAGGGTGAGCTTA	AGAAACAAACTGTTTATTTG	1	11193906	779	798	1269	1288	510	minus	MseI	510	55	25	FRAP1
28	Targeting oligonucleotide	GACACTGUCAGAGCATGTTAAGAUCGGAAGAGCGGTUCAGCAGGAATGCCGAGACCGAUCTCGTATGCCGTCUTCTGCTTGAATGAUACGGCGACCACCGAGAUCTACACTCTUTCCCTACACGACGCUCTTCCGATCTAAACAGGAAGAAUCAATTCT	GACACTGTCAGAGCATGTTA	AAACAGGAAGAATCAATTCT	1	11212519	666	685	1334	1353	688	minus	MseI	688	45	30	FRAP1
29	Targeting oligonucleotide	TTAGAAATTCUGGCATTAGAAGAUCGGAAGAGCGGTUCAGCAGGAATGCCGAGACCGAUCTCGTATGCCGTCUTCTGCTTGAATGAUACGGCGACCACCGAGAUCTACACTCTUTCCCTACACGACGCUCTTCCGATCTATTTTAGTCUAGTCATCTAA	TTAGAAATTCTGGCATTAGA	ATTTTAGTCTAGTCATCTAA	1	11214030	653	672	1176	1195	543	minus	MseI	543	30	25	FRAP1
30	Targeting oligonucleotide	TCTCTAAAGCAGAGCUTTTAAGAUCGGAAGAGCGGTUCAGCAGGAATGCCGAGACCGAUCTCGTATGCCGTCUTCTGCTTGAATGAUACGGCGACCACCGAGAUCTACACTCTUTCCCTACACGACGCUCTTCCGATCTACTGAAAGTGCUTGATATGG	TCTCTAAAGCAGAGCTTTTA	ACTGAAAGTGCTTGATATGG	1	11215737	893	912	1434	1453	561	minus	MseI	561	40	35	FRAP1
31	Targeting oligonucleotide	GGGAAGACAGGACUCTCGCTAGAUCGGAAGAGCGGTUCAGCAGGAATGCCGAGACCGAUCTCGTATGCCGTCUTCTGCTTGAATGAUACGGCGACCACCGAGAUCTACACTCTUTCCCTACACGACGCUCTTCCGATCTATTCTTTUGTCTTTTACTCT	GGGAAGACAGGACTCTCGCT	ATTCTTTTGTCTTTTACTCT	1	11219437	1000	1019	1405	1424	425	plus	MseI	425	60	25	FRAP1
32	Targeting oligonucleotide	GTGAGAGAUGCTGGAAACTTAGAUCGGAAGAGCGGTUCAGCAGGAATGCCGAGACCGAUCTCGTATGCCGTCUTCTGCTTGAATGAUACGGCGACCACCGAGAUCTACACTCTUTCCCTACACGACGCUCTTCCGATCTATCTGCTUCCCAGAGTGTTT	GTGAGAGATGCTGGAAACTT	ATCTGCTTCCCAGAGTGTTT	1	11221897	1000	1019	1552	1571	572	plus	MseI	572	45	45	FRAP1
33	Targeting oligonucleotide	AAAGCACATCUGCGTAGAGAAGAUCGGAAGAGCGGTUCAGCAGGAATGCCGAGACCGAUCTCGTATGCCGTCUTCTGCTTGAATGAUACGGCGACCACCGAGAUCTACACTCTUTCCCTACACGACGCUCTTCCGATCTATCAATTTUGCTTTCCTTCC	AAAGCACATCTGCGTAGAGA	ATCAATTTTGCTTTCCTTCC	1	11237586	1000	1019	1397	1416	417	plus	MseI	417	45	35	FRAP1
34	Targeting oligonucleotide	GGGGCGTAUGCTGGCCAGGAAGAUCGGAAGAGCGGTUCAGCAGGAATGCCGAGACCGAUCTCGTATGCCGTCUTCTGCTTGAATGAUACGGCGACCACCGAGAUCTACACTCTUTCCCTACACGACGCUCTTCCGATCTAGGAATGAGCCUCAGAAGGA	GGGGCGTATGCTGGCCAGGA	AGGAATGAGCCTCAGAAGGA	1	11238527	963	982	1316	1335	373	minus	MseI	373	70	50	FRAP1
35	Targeting oligonucleotide	TGCAATCATCUGATTATTTAAGAUCGGAAGAGCGGTUCAGCAGGAATGCCGAGACCGAUCTCGTATGCCGTCUTCTGCTTGAATGAUACGGCGACCACCGAGAUCTACACTCTUTCCCTACACGACGCUCTTCCGATCTAGCAAATAUGAACTAGTATC	TGCAATCATCTGATTATTTA	AGCAAATATGAACTAGTATC	1	11240079	954	973	1329	1348	395	minus	MseI	395	30	25	FRAP1
36	Targeting oligonucleotide	GGCCTTATTTCTTTTUTTTAAGAUCGGAAGAGCGGTUCAGCAGGAATGCCGAGACCGAUCTCGTATGCCGTCUTCTGCTTGAATGAUACGGCGACCACCGAGAUCTACACTCTUTCCCTACACGACGCUCTTCCGATCTAAGTAGGAAUGTTTTTTCTT	GGCCTTATTTCTTTTTTTTA	AAGTAGGAATGTTTTTTCTT	14	102940116	955	974	1325	1344	390	minus	MseI	390	25	25	FRAP1
37	Targeting oligonucleotide	AGCCTTATTAGCATTTUTTAAGAUCGGAAGAGCGGTUCAGCAGGAATGCCGAGACCGAUCTCGTATGCCGTCUTCTGCTTGAATGAUACGGCGACCACCGAGAUCTACACTCTUTCCCTACACGACGCUCTTCCGATCTATTACGAAUCTGCACCAGTG	AGCCTTATTAGCATTTTTTA	ATTACGAATCTGCACCAGTG	14	102997445	1002	1021	1194	1213	212	minus	MseI	212	45	25	FRAP1
38	Targeting oligonucleotide	ATGTGAATAAUGGAAAGTTAAGAUCGGAAGAGCGGTUCAGCAGGAATGCCGAGACCGAUCTCGTATGCCGTCUTCTGCTTGAATGAUACGGCGACCACCGAGAUCTACACTCTUTCCCTACACGACGCUCTTCCGATCTAAAAATATUTTTTGAGTTTA	ATGTGAATAATGGAAAGTTA	AAAAATATTTTTTGAGTTTA	14	103001383	925	944	1230	1249	325	minus	MseI	325	25	10	FRAP1
39	Targeting oligonucleotide	TTTGTTUGGGTAAGAAATCAAGAUCGGAAGAGCGGTUCAGCAGGAATGCCGAGACCGAUCTCGTATGCCGTCUTCTGCTTGAATGAUACGGCGACCACCGAGAUCTACACTCTUTCCCTACACGACGCUCTTCCGATCTAAATAGCUTATAATAGTCAT	TTTGTTTGGGTAAGAAATCA	AAATAGCTTATAATAGTCAT	14	103002119	1000	1019	1309	1328	329	plus	MseI	329	30	20	FRAP1
40	Targeting oligonucleotide	GTCTTCAGCUCCTGGCCTTAAGAUCGGAAGAGCGGTUCAGCAGGAATGCCGAGACCGAUCTCGTATGCCGTCUTCTGCTTGAATGAUACGGCGACCACCGAGAUCTACACTCTUTCCCTACACGACGCUCTTCCGATCTACTTCCTAAUAAGCCATTTG	GTCTTCAGCTCCTGGCCTTA	ACTTCCTAATAAGCCATTTG	14	103003073	988	1007	1559	1578	591	minus	MseI	591	55	35	FRAP1
41	Targeting oligonucleotide	ACGCAGAGGACGCACGCUCGAGAUCGGAAGAGCGGTUCAGCAGGAATGCCGAGACCGAUCTCGTATGCCGTCUTCTGCTTGAATGAUACGGCGACCACCGAGAUCTACACTCTUTCCCTACACGACGCUCTTCCGATCTAAGCAGGCCTUTAGAAAGCC	ACGCAGAGGACGCACGCTCG	AAGCAGGCCTTTAGAAAGCC	19	45430569	1020	1039	1488	1507	488	plus	MseI	488	70	50	FRAP1
42	Targeting oligonucleotide	CAGGCCCTGUATGGCCCTTAAGAUCGGAAGAGCGGTUCAGCAGGAATGCCGAGACCGAUCTCGTATGCCGTCUTCTGCTTGAATGAUACGGCGACCACCGAGAUCTACACTCTUTCCCTACACGACGCUCTTCCGATCTAGAGCAGAUCCCATCCCTCC	CAGGCCCTGTATGGCCCTTA	AGAGCAGATCCCATCCCTCC	19	45431742	987	1006	1429	1448	462	minus	MseI	462	60	60	FRAP1
43	Targeting oligonucleotide	CAGGCCCUGTATGGCCCTTAAGAUCGGAAGAGCGGTUCAGCAGGAATGCCGAGACCGAUCTCGTATGCCGTCUTCTGCTTGAATGAUACGGCGACCACCGAGAUCTACACTCTUTCCCTACACGACGCUCTTCCGATCTAGAGCAGAUCCCATCCCTCC	CAGGCCCTGTATGGCCCTTA	AGAGCAGATCCCATCCCTCC	19	45431960	769	788	1211	1230	462	minus	MseI	462	60	60	FRAP1
44	Targeting oligonucleotide	GAGGCCAAGGGUAGGGGGATAGAUCGGAAGAGCGGTUCAGCAGGAATGCCGAGACCGAUCTCGTATGCCGTCUTCTGCTTGAATGAUACGGCGACCACCGAGAUCTACACTCTUTCCCTACACGACGCUCTTCCGATCTAAGGACAGAAAGUCTAGAAA	GAGGCCAAGGGTAGGGGGAT	AAGGACAGAAAGTCTAGAAA	19	45432954	1000	1019	1500	1519	520	plus	MseI	520	65	35	FRAP1
45	Targeting oligonucleotide	GTGGCAUGCACACCACATGGAGAUCGGAAGAGCGGTUCAGCAGGAATGCCGAGACCGAUCTCGTATGCCGTCUTCTGCTTGAATGAUACGGCGACCACCGAGAUCTACACTCTUTCCCTACACGACGCUCTTCCGATCTAAACCUAGCAGCCCTCCGTT	GTGGCATGCACACCACATGG	AAACCTAGCAGCCCTCCGTT	19	45434666	1000	1019	1640	1659	660	plus	MseI	660	60	55	FRAP1
46	Targeting oligonucleotide	CTGCACCTTTUGGGGCATTAAGAUCGGAAGAGCGGTUCAGCAGGAATGCCGAGACCGAUCTCGTATGCCGTCUTCTGCTTGAATGAUACGGCGACCACCGAGAUCTACACTCTUTCCCTACACGACGCUCTTCCGATCTACCTCUCTGAGCCTCAGTGA	CTGCACCTTTTGGGGCATTA	ACCTCTCTGAGCCTCAGTGA	19	45435602	865	884	1273	1292	428	minus	MseI	428	55	50	TGFBR2
47	Targeting oligonucleotide	GCAACACCACACCUGCCCACAGAUCGGAAGAGCGGTUCAGCAGGAATGCCGAGACCGAUCTCGTATGCCGTCUTCTGCTTGAATGAUACGGCGACCACCGAGAUCTACACTCTUTCCCTACACGACGCUCTTCCGATCTACTGGUGGCCACTGGCCTTG	GCAACACCACACCTGCCCAC	ACTGGTGGCCACTGGCCTTG	19	45436742	602	621	1149	1168	567	minus	MseI	567	65	65	TGFBR2
48	Targeting oligonucleotide	GCCCGTGGGAGGAAAUTTTAAGAUCGGAAGAGCGGTUCAGCAGGAATGCCGAGACCGAUCTCGTATGCCGTCUTCTGCTTGAATGAUACGGCGACCACCGAGAUCTACACTCTUTCCCTACACGACGCUCTTCCGATCTAATTTTUGAATGTCTTTGGA	GCCCGTGGGAGGAAATTTTA	AATTTTTGAATGTCTTTGGA	19	45438635	631	650	1228	1247	617	minus	MseI	617	50	25	TGFBR2
49	Targeting oligonucleotide	ACACGTGAGUCCCAGCAGCCAGAUCGGAAGAGCGGTUCAGCAGGAATGCCGAGACCGAUCTCGTATGCCGTCUTCTGCTTGAATGAUACGGCGACCACCGAGAUCTACACTCTUTCCCTACACGACGCUCTTCCGATCUACAAAAGAAAGAGGAAAACC	ACACGTGAGTCCCAGCAGCC	ACAAAAGAAAGAGGAAAACC	19	45439231	652	671	1217	1236	585	minus	MseI	585	65	35	TGFBR2
50	Targeting oligonucleotide	GGAACAGACAGCAGGGGGCUAGAUCGGAAGAGCGGTUCAGCAGGAATGCCGAGACCGAUCTCGTATGCCGTCUTCTGCTTGAATGAUACGGCGACCACCGAGAUCTACACTCTUTCCCTACACGACGCUCTTCCGATCTAGAATGUAGGTCCTGCCGGG	GGAACAGACAGCAGGGGGCT	AGAATGTAGGTCCTGCCGGG	19	45451855	131	150	1175	1194	1064	minus	MseI	1064	65	60	APC
51	Targeting oligonucleotide	GAAGCAGGGAGGAGAGAUGAAGAUCGGAAGAGCGGTUCAGCAGGAATGCCGAGACCGAUCTCGTATGCCGTCUTCTGCTTGAATGAUACGGCGACCACCGAGAUCTACACTCTUTCCCTACACGACGCUCTTCCGATCTAAATCUAAGCTGGTATGTCC	GAAGCAGGGAGGAGAGATGA	AAATCTAAGCTGGTATGTCC	17	7512602	827	846	1145	1164	338	minus	MseI	338	55	40	APC
52	Targeting oligonucleotide	GGTCCTACCTGTCCCAUTTAAGAUCGGAAGAGCGGTUCAGCAGGAATGCCGAGACCGAUCTCGTATGCCGTCUTCTGCTTGAATGAUACGGCGACCACCGAGAUCTACACTCTUTCCCTACACGACGCUCTTCCGATCTAAATATAUATTATGGTATAA	GGTCCTACCTGTCCCATTTA	AAATATATATTATGGTATAA	17	7516528	861	880	1399	1418	558	minus	MseI	558	50	10	APC
53	Targeting oligonucleotide	CCTGCTGUGCCCCAGCCTCTAGAUCGGAAGAGCGGTUCAGCAGGAATGCCGAGACCGAUCTCGTATGCCGTCUTCTGCTTGAATGAUACGGCGACCACCGAGAUCTACACTCTUTCCCTACACGACGCUCTTCCGATCTACTATUGCACAGTTGAAAAA	CCTGCTGTGCCCCAGCCTCT	ACTATTGCACAGTTGAAAAA	17	7517174	1000	1019	1566	1585	586	plus	MseI	586	70	30	APC
54	Targeting oligonucleotide	CAGGTCCUCAGCCCCCCAGCAGAUCGGAAGAGCGGTUCAGCAGGAATGCCGAGACCGAUCTCGTATGCCGTCUTCTGCTTGAATGAUACGGCGACCACCGAGAUCTACACTCTUTCCCTACACGACGCUCTTCCGATCTAGTGGGTAAACUATAAAAAA	CAGGTCCTCAGCCCCCCAGC	AGTGGGTAAACTATAAAAAA	17	7518987	914	933	1362	1381	468	minus	MseI	468	75	25	APC
55	Targeting oligonucleotide	AGCAGAAAGTCAGUCCCATGAGAUCGGAAGAGCGGTUCAGCAGGAATGCCGAGACCGAUCTCGTATGCCGTCUTCTGCTTGAATGAUACGGCGACCACCGAGAUCTACACTCTUTCCCTACACGACGCUCTTCCGATCTAGTGGGUAAACTATAAAAAA	AGCAGAAAGTCAGTCCCATG	AGTGGGTAAACTATAAAAAA	17	7519375	526	545	1085	1104	579	minus	MseI	579	50	25	APC
56	Targeting oligonucleotide	ATGGAAACTGTGAGUGGATCAGAUCGGAAGAGCGGTUCAGCAGGAATGCCGAGACCGAUCTCGTATGCCGTCUTCTGCTTGAATGAUACGGCGACCACCGAGAUCTACACTCTUTCCCTACACGACGCUCTTCCGATCTACAGGAGGUGGGAGCAGGGC	ATGGAAACTGTGAGTGGATC	ACAGGAGGTGGGAGCAGGGC	17	7519514	1040	1059	1758	1777	738	plus	MseI	738	70	45	APC
57	Targeting oligonucleotide	TACTGGAAUGGGAAGATTTAAGAUCGGAAGAGCGGTUCAGCAGGAATGCCGAGACCGAUCTCGTATGCCGTCUTCTGCTTGAATGAUACGGCGACCACCGAGAUCTACACTCTUTCCCTACACGACGCUCTTCCGATCTATTTCCATUTTCACTGGAGA	TACTGGAATGGGAAGATTTA	ATTTCCATTTTCACTGGAGA	7	55177442	752	771	1416	1435	684	minus	MseI	684	35	35	APC
58	Targeting oligonucleotide	AATCTCACCGCAUGCAGTTAAGAUCGGAAGAGCGGTUCAGCAGGAATGCCGAGACCGAUCTCGTATGCCGTCUTCTGCTTGAATGAUACGGCGACCACCGAGAUCTACACTCTUTCCCTACACGACGCUCTTCCGATCTACUCAGGCCCGGGAAAGGGC	AATCTCACCGCATGCAGTTA	ACTCAGGCCCGGGAAAGGGC	7	55185431	975	994	1272	1291	317	minus	MseI	317	70	45	APC
59	Targeting oligonucleotide	CTCTCCCAGUTGAATGCTTAAGAUCGGAAGAGCGGTUCAGCAGGAATGCCGAGACCGAUCTCGTATGCCGTCUTCTGCTTGAATGAUACGGCGACCACCGAGAUCTACACTCTUTCCCTACACGACGCUCTTCCGATCTAAAATAAAUCAGGAGAAAAA	CTCTCCCAGTTGAATGCTTA	AAAATAAATCAGGAGAAAAA	7	55186683	863	882	1416	1435	573	minus	MseI	573	45	20	EGFR
60	Targeting oligonucleotide	CAGGCATCCTUGTCCCGCTCAGAUCGGAAGAGCGGTUCAGCAGGAATGCCGAGACCGAUCTCGTATGCCGTCUTCTGCTTGAATGAUACGGCGACCACCGAGAUCTACACTCTUTCCCTACACGACGCUCTTCCGATCTAACATAATUTCATTCCATAG	CAGGCATCCTTGTCCCGCTC	AACATAATTTCATTCCATAG	7	55188148	730	749	1225	1244	515	minus	MseI	515	65	25	EGFR
61	Targeting oligonucleotide	ACATCTTCCUCTTCTCATTAAGAUCGGAAGAGCGGTUCAGCAGGAATGCCGAGACCGAUCTCGTATGCCGTCUTCTGCTTGAATGAUACGGCGACCACCGAGAUCTACACTCTUTCCCTACACGACGCUCTTCCGATCTAAGTAAAUAAAGCCAAAGGA	ACATCTTCCTCTTCTCATTA	AAGTAAATAAAGCCAAAGGA	7	55189967	926	945	1246	1265	340	minus	MseI	340	35	30	EGFR
62	Targeting oligonucleotide	TTAGTTGGAAAUTAGGCTTAAGAUCGGAAGAGCGGTUCAGCAGGAATGCCGAGACCGAUCTCGTATGCCGTCUTCTGCTTGAATGAUACGGCGACCACCGAGAUCTACACTCTUTCCCTACACGACGCUCTTCCGATCTAGGTTGGAAUCAAATAAGGA	TTAGTTGGAAATTAGGCTTA	AGGTTGGAATCAAATAAGGA	7	55191800	671	690	1186	1205	535	minus	MseI	535	35	30	EGFR
63	Targeting oligonucleotide	TGAAGGGCUATTCCCATTTAAGAUCGGAAGAGCGGTUCAGCAGGAATGCCGAGACCGAUCTCGTATGCCGTCUTCTGCTTGAATGAUACGGCGACCACCGAGAUCTACACTCTUTCCCTACACGACGCUCTTCCGATCTAAAACACCUGCAGTTTTCAA	TGAAGGGCTATTCCCATTTA	AAAACACCTGCAGTTTTCAA	7	55194276	882	901	1320	1339	458	minus	MseI	458	40	35	EGFR
64	Targeting oligonucleotide	TTATCAAATCCUCACATTTAAGAUCGGAAGAGCGGTUCAGCAGGAATGCCGAGACCGAUCTCGTATGCCGTCUTCTGCTTGAATGAUACGGCGACCACCGAGAUCTACACTCTUTCCCTACACGACGCUCTTCCGATCTACAAAAUCAGCTGATTATAT	TTATCAAATCCTCACATTTA	ACAAAATCAGCTGATTATAT	7	55197870	901	920	1379	1398	498	minus	MseI	498	25	25	EGFR
65	Targeting oligonucleotide	AGCTCTGTGUCACATGGACCAGAUCGGAAGAGCGGTUCAGCAGGAATGCCGAGACCGAUCTCGTATGCCGTCUTCTGCTTGAATGAUACGGCGACCACCGAGAUCTACACTCTUTCCCTACACGACGCUCTTCCGATCTAAAATCUCCAAAATATATGC	AGCTCTGTGTCACATGGACC	AAAATCTCCAAAATATATGC	7	55205312	982	1001	1102	1121	140	minus	MseI	140	55	25	EGFR
66	Targeting oligonucleotide	GCCTAGACGCAGCAUCATTAAGAUCGGAAGAGCGGTUCAGCAGGAATGCCGAGACCGAUCTCGTATGCCGTCUTCTGCTTGAATGAUACGGCGACCACCGAGAUCTACACTCTUTCCCTACACGACGCUCTTCCGATCTAAGAACACCUGTATCAGAGC	GCCTAGACGCAGCATCATTA	AAGAACACCTGTATCAGAGC	7	55208058	833	852	1556	1575	743	minus	MseI	743	50	45	EGFR
67	Targeting oligonucleotide	ATAAGGAGCCAGGAUCCTCAAGAUCGGAAGAGCGGTUCAGCAGGAATGCCGAGACCGAUCTCGTATGCCGTCUTCTGCTTGAATGAUACGGCGACCACCGAGAUCTACACTCTUTCCCTACACGACGCUCTTCCGATCTAAACACAGCAUCCTCAACCT	ATAAGGAGCCAGGATCCTCA	AAACACAGCATCCTCAACCT	7	55215430	678	697	1269	1288	611	minus	MseI	611	50	45	EGFR
68	Targeting oligonucleotide	CCCACTAGCUGTATTGTTTAAGAUCGGAAGAGCGGTUCAGCAGGAATGCCGAGACCGAUCTCGTATGCCGTCUTCTGCTTGAATGAUACGGCGACCACCGAGAUCTACACTCTUTCCCTACACGACGCUCTTCCGATCTATGGUCAGCAGCGGGTTACA	CCCACTAGCTGTATTGTTTA	ATGGTCAGCAGCGGGTTACA	7	55225856	859	878	1266	1285	427	minus	MseI	427	55	40	KRAS
69	Targeting oligonucleotide	CTGGCTTTTAUTGTTAGTTAAGAUCGGAAGAGCGGTUCAGCAGGAATGCCGAGACCGAUCTCGTATGCCGTCUTCTGCTTGAATGAUACGGCGACCACCGAGAUCTACACTCTUTCCCTACACGACGCUCTTCCGATCTACTTTTUCCAACAGAGGGAA	CTGGCTTTTATTGTTAGTTA	ACTTTTTCCAACAGAGGGAA	7	55226903	990	1009	1171	1190	201	minus	MseI	201	40	30	MARK3
70	Targeting oligonucleotide	AAATGTCATCACAUTACTTAAGAUCGGAAGAGCGGTUCAGCAGGAATGCCGAGACCGAUCTCGTATGCCGTCUTCTGCTTGAATGAUACGGCGACCACCGAGAUCTACACTCTUTCCCTACACGACGCUCTTCCGATCTATTACCAAAGUTTACCACTT	AAATGTCATCACATTACTTA	ATTACCAAAGTTTACCACTT	7	55232854	755	774	1287	1306	552	minus	MseI	552	30	25	MARK3
71	Targeting oligonucleotide	TGTCCCAGAUCGCATTATTAAGAUCGGAAGAGCGGTUCAGCAGGAATGCCGAGACCGAUCTCGTATGCCGTCUTCTGCTTGAATGAUACGGCGACCACCGAGAUCTACACTCTUTCCCTACACGACGCUCTTCCGATCTAGCAAUGCCATCTTTATCAT	TGTCCCAGATCGCATTATTA	AGCAATGCCATCTTTATCAT	7	55234453	984	1003	1243	1262	279	minus	MseI	279	40	35	AKT1
72	Targeting oligonucleotide	GCTGTGTCTACUCATTTGAAAGAUCGGAAGAGCGGTUCAGCAGGAATGCCGAGACCGAUCTCGTATGCCGTCUTCTGCTTGAATGAUACGGCGACCACCGAGAUCTACACTCTUTCCCTACACGACGCUCTTCCGATCTAGGCACCCACAUCATGTCAT	GCTGTGTCTACTCATTTGAA	AGGCACCCACATCATGTCAT	7	55235325	870	889	1251	1270	401	minus	MseI	401	50	40	AKT1
73	Targeting oligonucleotide	ACCTTAUAAGCCAGAATTTAAGAUCGGAAGAGCGGTUCAGCAGGAATGCCGAGACCGAUCTCGTATGCCGTCUTCTGCTTGAATGAUACGGCGACCACCGAGAUCTACACTCTUTCCCTACACGACGCUCTTCCGATCTAACACCUTCACAATATACCC	ACCTTATAAGCCAGAATTTA	AACACCTTCACAATATACCC	7	55235872	944	963	1111	1130	187	minus	MseI	187	40	30	AKT1
74	Targeting oligonucleotide	TCTGGAAACAGUCCTGCTCCAGAUCGGAAGAGCGGTUCAGCAGGAATGCCGAGACCGAUCTCGTATGCCGTCUTCTGCTTGAATGAUACGGCGACCACCGAGAUCTACACTCTUTCCCTACACGACGCUCTTCCGATCTAAATGAAAUAAAATATAAAA	TCTGGAAACAGTCCTGCTCC	AAATGAAATAAAATATAAAA	7	55236654	723	742	1172	1191	469	minus	MseI	469	55	5	AKT1
75	Targeting oligonucleotide	GCTGCGUCCCCACGTCCTGAAGAUCGGAAGAGCGGTUCAGCAGGAATGCCGAGACCGAUCTCGTATGCCGTCUTCTGCTTGAATGAUACGGCGACCACCGAGAUCTACACTCTUTCCCTACACGACGCUCTTCCGATCTAGATCACAGACUTCGGGCTG	GCTGCGTCCCCACGTCCTGA	AGATCACAGACTTCGGGCTG	14	104309583	1001	1020	1123	1142	142	plus	MseI_gapfill	142	70	55	AKT1
76	Targeting oligonucleotide	GGCTCGGGCCUCTGCCCCCAAGAUCGGAAGAGCGGTUCAGCAGGAATGCCGAGACCGAUCTCGTATGCCGTCUTCTGCTTGAATGAUACGGCGACCACCGAGAUCTACACTCTUTCCCTACACGACGCUCTTCCGATCTATGTGCCCGUCCTTGTCCAG	GGCTCGGGCCTCTGCCCCCA	ATGTGCCCGTCCTTGTCCAG	14	104309583	1145	1164	1412	1431	287	minus	MseI_gapfill	287	80	60	TP53
77	Targeting oligonucleotide	GAGATTCATUGGAAGCGAGGAGAUCGGAAGAGCGGTUCAGCAGGAATGCCGAGACCGAUCTCGTATGCCGTCUTCTGCTTGAATGAUACGGCGACCACCGAGAUCTACACTCTUTCCCTACACGACGCUCTTCCGATCTAGAGAAGAAAACUCACCTTC	GAGATTCATTGGAAGCGAGG	AGAGAAGAAAACTCACCTTC	3	30665716	1021	1040	1238	1257	237	plus	MseI_gapfill	237	50	40	SMAD4
78	Targeting oligonucleotide	AGTTGGATGTGGUAGGTAAGAGAUCGGAAGAGCGGTUCAGCAGGAATGCCGAGACCGAUCTCGTATGCCGTCUTCTGCTTGAATGAUACGGCGACCACCGAGAUCTACACTCTUTCCCTACACGACGCUCTTCCGATCTACGCGGUAGCAGTAGAAGAT	AGTTGGATGTGGTAGGTAAG	ACGCGGTAGCAGTAGAAGAT	3	30687084	1001	1020	1149	1168	168	plus	MseI_gapfill	168	50	45	AKT2
79	Targeting oligonucleotide	CCTTGAGCCUGGCCTCACCCAGAUCGGAAGAGCGGTUCAGCAGGAATGCCGAGACCGAUCTCGTATGCCGTCUTCTGCTTGAATGAUACGGCGACCACCGAGAUCTACACTCTUTCCCTACACGACGCUCTTCCGATCUACCGGCAGCAGAAGCUGAGT	CCTTGAGCCTGGCCTCACCC	ACCGGCAGCAGAAGCTGAGT	3	30687084	1171	1190	1882	1901	731	minus	MseI_gapfill	731	70	60	AKT2
80	Targeting oligonucleotide	TTTTCTGCAAAAUCATAACTAGAUCGGAAGAGCGGTUCAGCAGGAATGCCGAGACCGAUCTCGTATGCCGTCUTCTGCTTGAATGAUACGGCGACCACCGAGAUCTACACTCTUTCCCTACACGACGCUCTTCCGATCTAGGACTCUGAAGATGTACCT	TTTTCTGCAAAATCATAACT	AGGACTCTGAAGATGTACCT	12	25268765	1001	1020	1171	1190	190	plus	MseI_gapfill	190	45	25	AKT2
81	Targeting oligonucleotide	TATCAAGACTGUGACTTTTAAGAUCGGAAGAGCGGTUCAGCAGGAATGCCGAGACCGAUCTCGTATGCCGTCUTCTGCTTGAATGAUACGGCGACCACCGAGAUCTACACTCTUTCCCTACACGACGCUCTTCCGATCTAAGCAAGUTGAGGCACTGAA	TATCAAGACTGTGACTTTTA	AAGCAAGTTGAGGCACTGAA	5	112117437	1081	1100	1187	1206	126	minus	MseI_gapfill	126	45	30	AKT2
82	Targeting oligonucleotide	GCTTTGTTATUTGAAGAGCAAGAUCGGAAGAGCGGTUCAGCAGGAATGCCGAGACCGAUCTCGTATGCCGTCUTCTGCTTGAATGAUACGGCGACCACCGAGAUCTACACTCTUTCCCTACACGACGCUCTTCCGATCTAAAAACATUTTTGTCTTACC	GCTTTGTTATTTGAAGAGCA	AAAAACATTTTTGTCTTACC	5	112184442	1001	1020	1146	1165	165	plus	MseI_gapfill	165	35	25	AKT2
83	Targeting oligonucleotide	TGGGAAGUGCTGCAGCTTTAAGAUCGGAAGAGCGGTUCAGCAGGAATGCCGAGACCGAUCTCGTATGCCGTCUTCTGCTTGAATGAUACGGCGACCACCGAGAUCTACACTCTUTCCCTACACGACGCUCTTCCGATCTAAATCUCATAGTTTGACAAT	TGGGAAGTGCTGCAGCTTTA	AAATCTCATAGTTTGACAAT	5	112200099	1100	1119	1251	1270	171	minus	MseI_gapfill	171	50	25	FRAP1
84	Targeting oligonucleotide	TTGACAATAUAGACAATTTAAGAUCGGAAGAGCGGTUCAGCAGGAATGCCGAGACCGAUCTCGTATGCCGTCUTCTGCTTGAATGAUACGGCGACCACCGAGAUCTACACTCTUTCCCTACACGACGCUCTTCCGATCTAGGAATCUCATGGCAAATAG	TTGACAATATAGACAATTTA	AGGAATCTCATGGCAAATAG	5	112200099	1271	1290	1410	1429	159	minus	MseI_gapfill	159	40	20	FRAP1
85	Targeting oligonucleotide	TAATAGGTCAGACAAUTTTAAGAUCGGAAGAGCGGTUCAGCAGGAATGCCGAGACCGAUCTCGTATGCCGTCUTCTGCTTGAATGAUACGGCGACCACCGAGAUCTACACTCTUTCCCTACACGACGCUCTTCCGATCTAGTCCCAAGGCAUCTCATCG	TAATAGGTCAGACAATTTTA	AGTCCCAAGGCATCTCATCG	5	112200099	1430	1449	1516	1535	106	minus	MseI_gapfill	106	55	25	FRAP1
86	Targeting oligonucleotide	GATCTTCAAAUGATAGTTTAAGAUCGGAAGAGCGGTUCAGCAGGAATGCCGAGACCGAUCTCGTATGCCGTCUTCTGCTTGAATGAUACGGCGACCACCGAGAUCTACACTCTUTCCCTACACGACGCUCTTCCGATCTATACTGGCAACAUGACTGTC	GATCTTCAAATGATAGTTTA	ATACTGGCAACATGACTGTC	5	112200099	1536	1555	1965	1984	449	minus	MseI_gapfill	449	45	25	FRAP1
87	Targeting oligonucleotide	ACCAATAAATUATAGTCTTAAGAUCGGAAGAGCGGTUCAGCAGGAATGCCGAGACCGAUCTCGTATGCCGTCUTCTGCTTGAATGAUACGGCGACCACCGAGAUCTACACTCTUTCCCTACACGACGCUCTTCCGATCTAATAGTGUCAGTAGTAGTGA	ACCAATAAATTATAGTCTTA	AATAGTGTCAGTAGTAGTGA	5	112200099	1985	2004	2161	2180	196	minus	MseI_gapfill	196	35	20	FRAP1
88	Targeting oligonucleotide	GGTTCAGAAACAAAUCGAGTAGAUCGGAAGAGCGGTUCAGCAGGAATGCCGAGACCGAUCTCGTATGCCGTCUTCTGCTTGAATGAUACGGCGACCACCGAGAUCTACACTCTUTCCCTACACGACGCUCTTCCGATCTAATATUCAGATGAGCAGTTG	GGTTCAGAAACAAATCGAGT	AATATTCAGATGAGCAGTTG	5	112200099	2181	2200	2417	2436	256	minus	MseI_gapfill	256	40	35	TGFBR2
89	Targeting oligonucleotide	AGCCTATTGATUATAGTTTAAGAUCGGAAGAGCGGTUCAGCAGGAATGCCGAGACCGAUCTCGTATGCCGTCUTCTGCTTGAATGAUACGGCGACCACCGAGAUCTACACTCTUTCCCTACACGACGCUCTTCCGATCTATCAAAAUGTAAGCCAGTCT	AGCCTATTGATTATAGTTTA	ATCAAAATGTAAGCCAGTCT	5	112200099	2457	2476	2616	2635	179	minus	MseI_gapfill	179	35	25	APC
90	Targeting oligonucleotide	TTGCAAAGTTUCTTCTATTAAGAUCGGAAGAGCGGTUCAGCAGGAATGCCGAGACCGAUCTCGTATGCCGTCUTCTGCTTGAATGAUACGGCGACCACCGAGAUCTACACTCTUTCCCTACACGACGCUCTTCCGATCTAAATAUGCCACAGATATTCC	TTGCAAAGTTTCTTCTATTA	AAATATGCCACAGATATTCC	5	112200099	2636	2655	2836	2855	220	minus	MseI_gapfill	220	35	25	APC
91	Targeting oligonucleotide	TACAGAAAGATGUGGAATTAAGAUCGGAAGAGCGGTUCAGCAGGAATGCCGAGACCGAUCTCGTATGCCGTCUTCTGCTTGAATGAUACGGCGACCACCGAGAUCTACACTCTUTCCCTACACGACGCUCTTCCGATCTACCAAGAAACAAUACAGACT	TACAGAAAGATGTGGAATTA	ACCAAGAAACAATACAGACT	5	112200099	2856	2875	3639	3658	803	minus	MseI_gapfill	803	35	30	APC
92	Targeting oligonucleotide	TATTCTTGCAGAAUGCATTAAGAUCGGAAGAGCGGTUCAGCAGGAATGCCGAGACCGAUCTCGTATGCCGTCUTCTGCTTGAATGAUACGGCGACCACCGAGAUCTACACTCTUTCCCTACACGACGCUCTTCCGATCTAGAATAAUGCCTCCAGTTCA	TATTCTTGCAGAATGCATTA	AGAATAATGCCTCCAGTTCA	5	112200099	3659	3678	4258	4277	619	minus	MseI_gapfill	619	40	30	APC
93	Targeting oligonucleotide	CAGACTCAAAAAAUAATTTAAGAUCGGAAGAGCGGTUCAGCAGGAATGCCGAGACCGAUCTCGTATGCCGTCUTCTGCTTGAATGAUACGGCGACCACCGAGAUCTACACTCTUTCCCTACACGACGCUCTTCCGATCTATTCTGCUATGCCCAAAGGG	CAGACTCAAAAAATAATTTA	ATTCTGCTATGCCCAAAGGG	5	112200099	4278	4297	4470	4489	212	minus	MseI_gapfill	212	50	20	APC
94	Targeting oligonucleotide	CCAGGGAAAAGGCUGAATTAAGAUCGGAAGAGCGGTUCAGCAGGAATGCCGAGACCGAUCTCGTATGCCGTCUTCTGCTTGAATGAUACGGCGACCACCGAGAUCTACACTCTUTCCCTACACGACGCUCTTCCGATCTAATGCUGAGAGAGTTTTCTC	CCAGGGAAAAGGCTGAATTA	AATGCTGAGAGAGTTTTCTC	5	112200099	4490	4509	4716	4735	246	minus	MseI_gapfill	246	45	40	APC
95	Targeting oligonucleotide	ACTTTAGCCTCTGAUTCCTTAGAUCGGAAGAGCGGTUCAGCAGGAATGCCGAGACCGAUCTCGTATGCCGTCUTCTGCTTGAATGAUACGGCGACCACCGAGAUCTACACTCTUTCCCTACACGACGCUCTTCCGATCTAGGGGUGGGCCTTTTTTAGA	ACTTTAGCCTCTGATTCCTT	AGGGGTGGGCCTTTTTTAGA	5	112200099	4754	4773	5831	5850	1097	plus	MseI_gapfill	1097	50	40	APC
96	Targeting oligonucleotide	CAGTAGTATUCCAAGAAGTGAGAUCGGAAGAGCGGTUCAGCAGGAATGCCGAGACCGAUCTCGTATGCCGTCUTCTGCTTGAATGAUACGGCGACCACCGAGAUCTACACTCTUTCCCTACACGACGCUCTTCCGATCTAGTAGACCUATACAGTCTCC	CAGTAGTATTCCAAGAAGTG	AGTAGACCTATACAGTCTCC	5	112200099	6044	6063	6256	6275	232	minus	MseI_gapfill	232	45	40	APC
97	Targeting oligonucleotide	AAGCUCCAAGCCCAACCTTAAGAUCGGAAGAGCGGTUCAGCAGGAATGCCGAGACCGAUCTCGTATGCCGTCUTCTGCTTGAATGAUACGGCGACCACCGAGAUCTACACTCTUTCCCTACACGACGCUCTTCCGATCTAATCAGAUGAATAATGGTAA	AAGCTCCAAGCCCAACCTTA	AATCAGATGAATAATGGTAA	5	112200099	6296	6315	6429	6448	153	minus	MseI_gapfill	153	50	25	APC
98	Targeting oligonucleotide	TGCCAGAGTGACUCCTTTTAAGAUCGGAAGAGCGGTUCAGCAGGAATGCCGAGACCGAUCTCGTATGCCGTCUTCTGCTTGAATGAUACGGCGACCACCGAGAUCTACACTCTUTCCCTACACGACGCUCTTCCGATCTAAGATUCAAAAGATAATCAG	TGCCAGAGTGACTCCTTTTA	AAGATTCAAAAGATAATCAG	5	112200099	7176	7195	7426	7445	270	minus	MseI_gapfill	270	45	25	APC
99	Targeting oligonucleotide	TACCTTGTGACAUCTGTTTAAGAUCGGAAGAGCGGTUCAGCAGGAATGCCGAGACCGAUCTCGTATGCCGTCUTCTGCTTGAATGAUACGGCGACCACCGAGAUCTACACTCTUTCCCTACACGACGCUCTTCCGATCTATUACAACCCAAGCCCTAGG	TACCTTGTGACATCTGTTTA	ATTACAACCCAAGCCCTAGG	5	112200099	7446	7465	7604	7623	178	minus	MseI_gapfill	178	50	35	EGFR
100	Targeting oligonucleotide	ACACATGGCAUGACGTGACTAGAUCGGAAGAGCGGTUCAGCAGGAATGCCGAGACCGAUCTCGTATGCCGTCUTCTGCTTGAATGAUACGGCGACCACCGAGAUCTACACTCTUTCCCTACACGACGCUCTTCCGATCTAGGAACGUGGGCATGACCTG	ACACATGGCATGACGTGACT	AGGAACGTGGGCATGACCTG	1	11210262	1088	1107	1333	1352	265	minus	MseI_gapfill	265	60	50	EGFR
101	Targeting oligonucleotide	AGATAGGGUGGAAAAGAAACAGAUCGGAAGAGCGGTUCAGCAGGAATGCCGAGACCGAUCTCGTATGCCGTCUTCTGCTTGAATGAUACGGCGACCACCGAGAUCTACACTCTUTCCCTACACGACGCUCTTCCGATCTATTTUGAAACTGAAAGATCC	AGATAGGGTGGAAAAGAAAC	ATTTTGAAACTGAAAGATCC	1	11214992	1001	1020	1115	1134	134	plus	MseI_gapfill	134	40	30	EGFR
102	Targeting oligonucleotide	GGCAGAGAGAAAACAGAAUAAGAUCGGAAGAGCGGTUCAGCAGGAATGCCGAGACCGAUCTCGTATGCCGTCUTCTGCTTGAATGAUACGGCGACCACCGAGAUCTACACTCTUTCCCTACACGACGCUCTTCCGATCTACTCCCCUAGATTCCTTCTG	GGCAGAGAGAAAACAGAATA	ACTCCCCTAGATTCCTTCTG	1	11219996	1016	1035	1278	1297	282	minus	MseI_gapfill	282	50	40	EGFR
103	Targeting oligonucleotide	GGGATGTGTGGGCUAAATGTAGAUCGGAAGAGCGGTUCAGCAGGAATGCCGAGACCGAUCTCGTATGCCGTCUTCTGCTTGAATGAUACGGCGACCACCGAGAUCTACACTCTUTCCCTACACGACGCUCTTCCGATCTAAGGAAACUTCTCTCTAAAG	GGGATGTGTGGGCTAAATGT	AAGGAAACTTCTCTCTAAAG	1	11240842	1001	1020	1227	1246	246	plus	MseI_gapfill	246	50	35	EGFR
104	Targeting oligonucleotide	GTCACATTAUGCAAGACACTAGAUCGGAAGAGCGGTUCAGCAGGAATGCCGAGACCGAUCTCGTATGCCGTCUTCTGCTTGAATGAUACGGCGACCACCGAGAUCTACACTCTUTCCCTACACGACGCUCTTCCGATCTACATGTTUTAGTTCATTTTT	GTCACATTATGCAAGACACT	ACATGTTTTAGTTCATTTTT	18	46828004	1001	1020	1117	1136	136	plus	MseI_gapfill	136	40	20	MARK3
105	Targeting oligonucleotide	ATAAAGGGAAAAGGAUCTCAAGAUCGGAAGAGCGGTUCAGCAGGAATGCCGAGACCGAUCTCGTATGCCGTCUTCTGCTTGAATGAUACGGCGACCACCGAGAUCTACACTCTUTCCCTACACGACGCUCTTCCGATCTAAATGTGAUAGTGTCTGTGT	ATAAAGGGAAAAGGATCTCA	AAATGTGATAGTGTCTGTGT	18	46828004	1165	1184	1257	1276	112	minus	MseI_gapfill	112	35	35	MARK3
106	Targeting oligonucleotide	AACATGATAUACAAAAATTTAGAUCGGAAGAGCGGTUCAGCAGGAATGCCGAGACCGAUCTCGTATGCCGTCUTCTGCTTGAATGAUACGGCGACCACCGAGAUCTACACTCTUTCCCTACACGACGCUCTTCCGATCTATTTACUAAAGAGATTAGTG	AACATGATATACAAAAATTT	ATTTACTAAAGAGATTAGTG	14	103026817	1001	1020	1267	1286	286	plus	MseI_gapfill	286	25	15	AKT2
107	Targeting oligonucleotide	TCTGAACGGGGUCCGGTTTAAGAUCGGAAGAGCGGTUCAGCAGGAATGCCGAGACCGAUCTCGTATGCCGTCUTCTGCTTGAATGAUACGGCGACCACCGAGAUCTACACTCTUTCCCTACACGACGCUCTTCCGATCTAAAAUAAACCTGCCTCTATG	TCTGAACGGGGTCCGGTTTA	AAAATAAACCTGCCTCTATG	14	103037922	1023	1042	1306	1325	303	minus	MseI_gapfill	303	55	35	AKT2
108	Vector oligonucleotide	AGATCGGAAGAGCGTCGTGTAGGGAAAGAGTGTAGATCTCGGTGGTCGCCGTATCATTCAAGCAGAAGACGGCATACGAGATCGGTCTCGGCATTCCTGCTGAACCGCTCTTCCGATCT	NA	NA	NA	NA	NA	NA	NA	NA	NA	NA	NA	NA	NA	NA	NA
